# Supplementary material for: Expression Patterns and Subcellular Localization of Carbonic Anhydrases Are Developmentally Regulated during Tooth Formation
Source: PLoS One. 2014 May 1;9(5):e96007. doi: 10.1371/journal.pone.0096007 (PMC4006843; doi:10.1371/journal.pone.0096007)
Supplement: Table S1 — Carbonic anhydrase protein distribution in the developing tooth. (XLSX) [file pone.0096007.s005.xlsx]

## Sheet: Sheet1
Table S1: Carbonic anhydrase protein distribution in the developing tooth
Developmental stage & cells		CA II	CA III	CA IV	CA VI	CA IX	CARP XI	CA XIII	CA XIV
Placodal
	Dental epithelium	-	-	-	-	-	-	+++	-
	Dental mesenchyme	-	-	-	-	-	-	+++	-
Bud stage
	Dental epithelium	+	-	-	+	-	-	+++	-
	Dental mesenchyme	+	-	-	+	-	-	+++	-
Cap stage
	Dental epithelium	+	-	-	+	-	-	+++	-
	Dental mesenchyme	++	-	-	+	-	-	+++	-
Bell stage
	Inner dental epithelium	+	+	-	+	-	-	+++	-
	Preameloblasts	+	+	-	+	+	+	+++	+
	Stratum intermedium	+	+	-	-	+	+	++	-
	Outer dental epithelium	-	-	-	-	-	-	++	-
	Stellate reticulum	-	+	-	-	-	-	++	-
	Preodontoblasts	++++	-	-	+	-	-	+++	-
	Newly differentiated odontoblasts	++++	(A)	-	++	+	++	+++	+++
	Dental papilla mesenchyme	++++	-	-	+	-	(B)	++	-
Advanced development
	Secretory ameloblasts	++	+	+	++	++	+	+++	+++
	Stratum intermedium	+	+	-	-	+++	-	++	-
	Transition-stage ameloblasts	++++	+++	+	++++	++	+	+++	++
	Maturation-stage ameloblasts	++++	++++	++	++++	+++	+++	+++	+++
	Papillary layer	++++	(C)	-	+	+	+	+++	+
	Outer dental epithelium (crown of molars)	+++	(D)	-	-	+	-	++	-
	Stellate reticulum	+++	-	-	-	+	-	++	-
	Odontoblasts	++++	(E)	+	+++	++	+	+++	++++
	Dental pulp mesenchyme	(F)	-	(B)	++	(B)	(B)	++	+
	Epithelial rests of Malassez	++++	-	-	+	-	-	++	-
Negative (-), weak (+), moderate (++), strong (+++) and robust (++++) immunostaining. (A) CA III is expressed at high levels in newly differentiayted odontoblasts in the roots of molars and root analog of incisors. (B) The staining is likely non-specific as it displays an uneven (and non-reproducible) pattern, including in the extracellular spaces. (C) CA III is expressed by the papillary layer a…
